# Supplementary material for: NAC1 Maintains Root Meristem Activity by Repressing the Transcription of E2Fa in Arabidopsis
Source: Int J Mol Sci. 2022 Oct 14;23(20):12258. doi: 10.3390/ijms232012258 (PMC9603599; doi:10.3390/ijms232012258)
Supplement: Supplementary file 1 [file ijms-23-12258-s001.zip]

Archive with 2 entries (2 files):
- Figures S1 and S2.pdf
- supplementary Table S1.xlsx
